# Supplementary material for: Development and reliability testing of an audit toolbox for the assessment of the physical activity friendliness of urban and rural environments in Germany
Source: Front Public Health. 2023 Aug 10;11:1153088. doi: 10.3389/fpubh.2023.1153088 (PMC10449332; doi:10.3389/fpubh.2023.1153088)
Supplement: Supplementary file 2 [file Table_2.XLSX]

## Sheet: Description
Description of the datasets
Data was collected with the KomBus audit toolbox between June and August 2021 by pairs of auditors (auditor1/auditor2).
All binary variables were coded with 0 (no) and 1 (yes).
All ordinary or categorical variables with more than two options were codes with numbers starting with 1.
Missing values due to auditors' mistakes were coded with 9, 99, or 999.
Missing values in cases where an item was not applicable (e.g., width of sidewalk when there was no sidewalk) were coded with 8, 88, or 888.
The variables' names contain the number of the corresponding item in the audit tool (e.g., A1), the short form of its content in German (e.g., "Wohngebiet" = residential area), and the auditor (e.g., Auditor1).
Copies of the original tools used in the reliability testing data collection are available from the authors upon request.
Authors:
Christina Müller1, Bruno Domokos1, Tanja Amersbach1, Eva-Maria Hausmayer1, Christin Roßmann2, Birgit Wallmann-Sperlich1, Jens Bucksch3
1Institute of Sport Science, University of Wurzburg, Judenbühlweg 11, 97082 Wurzburg, Germany
2Federal Centre for Health Education, Maarweg 149-161, 50825 Cologne, Germany
3Department of Prevention and Health Promotion, Faculty of Natural and Sociological Sciences, Heidelberg University of Education, Keplerstraße 87, 69120 Heidelberg, Germany
Title:
Development and reliability testing of an audit toolbox for the assessment of the physical activity friendliness of urban and rural environments in Germany
Correspondence: christina.mueller@stud-mail.uni-wuerzburg.de

## Sheet: BasicToolChildrenOlderPeople
Segment	A1WohngebietAuditor1	A1WohngebietAuditor2	A1IndustriegebietAuditor1	A1IndustriegebietAuditor2	A1LandwirtschaftlichAuditor1	A1LandwirtschaftlichAuditor2	A1KommerziellAuditor1	A1KommerziellAuditor2	A1OeffentlichAuditor1	A1OeffentlichAuditor2	A1SonstigesAuditor1	A1SonstigesAuditor2	A5EinfamilienhausAuditor1	A5EinfamilienhausAuditor2	A5DoppelhausAuditor1	A5DoppelhausAuditor2	A5Mehrfamilienbis4Auditor1	A5Mehrfamilienbis4Auditor2	A5Mehrfamilienab5Auditor1	A5Mehrfamilienab5Auditor2	A5SonstigesAuditor1	A5SonstigesAuditor2	A5KeineAuditor1	A5KeineAuditor2	A6HaltestelleAuditor1	A6HaltestelleAuditor2	A7WerktageAuditor1	A7WerktageAuditor2	A7SonntageAuditor1	A7SonntageAuditor2	A8Fahrradstaender_nicht_ueberdachtAuditor1	A8Fahrradstaender_nicht_ueberdachtAuditor2	A8Fahrradstaender_ueberdachtAuditor1	A8Fahrradstaender_ueberdachtAuditor2	A8FahrradboxenAuditor1	A8FahrradboxenAuditor2	A8NeinAuditor1	A8NeinAuditor2	B1ArtderStraßeAuditor1	B1ArtderStraßeAuditor2	B2GeschwindigkeitsbegrenzungAuditor1	B2GeschwindigkeitsbegrenzungAuditor2	B3VerkehrsaufkommenAuditor1	B3VerkehrsaufkommenAuditor2	B4ParkenAufderStraßeAuditor1	B4ParkenAufderStraßeAuditor2	B4ParkenGekennzeichnetAuditor1	B4ParkenGekennzeichnetAuditor2	B4ParkenAbseitsAuditor1
1	1	1	0	0	0	0	0	0	0	0	0	0	0	0	1	0	0	0	1	1	0	0	0	0	1	1	1	1	1	1	0	0	0	0	0	0	1	1	3	3	1	1	2	3	1	1	1	1	0
2	1	1	0	0	0	0	1	0	1	1	0	0	0	0	1	1	0	0	0	0	0	0	0	0	2	2	1	1	1	1	0	0	0	0	0	0	1	1	3	3	0	0	3	3	1	1	1	1	0
3	1	1	0	0	0	0	0	0	0	0	0	0	0	0	0	0	0	0	1	1	0	0	0	0	2	3	1	1	1	1	0	0	0	0	0	0	1	1	3	3	0	0	4	3	1	1	0	0	0
4	1	1	1	1	0	0	0	0	0	0	1	1	0	0	0	0	0	0	1	1	0	0	0	0	9	3	9	1	9	1	9	0	9	0	9	0	9	1	1	1	1	1	3	3	0	0	0	0	0
5	1	1	1	1	0	0	0	0	0	0	0	0	1	1	1	1	1	1	1	1	0	0	0	0	9	9	9	9	9	9	9	9	9	9	9	9	9	9	3	3	1	1	4	4	1	1	0	0	0
6	1	1	0	0	0	0	0	0	0	0	0	0	0	0	1	1	1	1	1	0	0	0	0	0	2	2	1	1	1	1	1	1	0	0	0	0	0	0	3	3	1	1	3	3	9	1	9	0	9
7	0	0	0	0	0	0	1	1	0	0	0	0	0	0	0	0	1	1	0	0	0	0	0	0	2	2	1	1	1	1	1	1	0	0	0	0	0	0	3	3	0	0	2	3	1	0	1	1	0
8	1	1	0	0	0	0	0	0	0	0	0	0	1	1	0	0	0	1	1	1	0	0	0	0	3	9	1	9	1	9	0	9	0	9	0	9	1	9	3	3	1	1	3	3	0	0	1	1	0
9	1	1	0	0	0	0	0	0	0	0	0	0	0	1	1	0	0	1	1	1	0	0	0	0	1	1	1	1	1	1	0	0	0	0	0	0	1	1	2	3	1	0	2	3	1	1	0	0	0
10	1	1	0	0	0	0	0	0	0	0	0	0	1	0	1	1	0	0	1	1	0	0	0	0	2	2	1	1	5	1	0	0	0	0	0	0	1	1	3	3	1	1	3	3	1	1	0	0	0
11	1	1	0	0	0	0	0	0	0	0	0	0	1	1	1	1	1	0	0	0	0	0	0	0	2	3	1	1	5	5	0	0	0	0	0	0	1	1	3	3	0	0	3	3	1	1	0	0	0
12	1	1	0	0	0	0	1	1	0	1	0	0	0	0	0	0	1	1	0	0	0	0	0	0	1	1	1	1	1	1	0	0	0	0	0	0	1	1	1	2	1	1	2	1	1	1	0	1	0
13	1	1	0	0	0	0	0	0	0	0	0	0	0	0	0	0	1	1	1	0	0	0	0	0	2	3	1	1	1	1	0	0	0	0	0	0	1	1	4	4	1	1	4	4	1	1	0	1	1
14	1	1	0	0	0	0	1	1	0	1	0	0	0	0	0	0	1	1	0	0	0	0	0	0	1	1	1	1	1	1	0	1	0	0	0	0	1	0	3	2	1	1	2	3	0	0	1	1	0
15	1	1	0	0	0	0	0	0	0	0	0	0	0	0	0	0	1	1	1	1	1	0	0	0	2	2	1	1	1	1	0	1	0	0	0	0	1	0	3	2	0	0	2	3	0	0	1	1	1
16	0	0	0	1	0	0	0	1	0	0	1	0	0	0	0	0	0	0	0	0	0	0	1	1	2	2	1	1	1	1	0	0	0	0	0	0	1	1	2	2	0	0	1	1	0	0	0	0	1
17	1	1	0	0	0	0	0	0	0	0	0	0	0	0	1	1	1	1	1	0	0	0	0	0	1	1	1	1	1	1	0	0	0	0	0	0	1	1	3	3	1	1	3	3	1	1	1	1	1
18	1	1	0	0	0	0	0	0	0	0	0	0	0	0	0	0	1	1	0	0	0	0	0	0	1	1	1	1	1	1	0	0	0	0	0	0	1	1	3	3	1	1	3	3	1	1	0	0	0
19	1	1	0	0	0	0	0	0	0	0	0	0	1	1	0	0	1	1	0	0	0	0	0	0	3	3	1	1	1	1	0	0	0	0	0	0	1	1	3	3	1	1	3	3	1	1	1	1	0
20	1	1	0	0	0	0	0	0	0	0	0	0	0	0	0	0	0	0	1	1	0	0	0	0	2	2	9	1	9	1	9	0	9	0	9	0	9	1	2	2	0	0	2	1	0	0	1	1	0
21	1	1	0	0	0	0	0	0	0	0	0	0	0	0	0	0	1	0	0	1	0	0	0	0	1	1	1	1	1	1	0	0	0	0	0	0	1	1	3	3	1	1	3	3	1	1	1	1	1
22	1	1	0	0	0	0	0	1	1	0	0	0	0	0	0	0	0	0	1	1	0	0	0	0	3	9	9	9	9	9	9	9	9	9	9	9	9	9	3	3	0	0	4	3	1	1	1	1	0
23	1	1	0	0	0	0	1	1	1	0	0	0	1	0	1	0	1	1	1	1	0	0	0	0	3	3	1	1	1	1	0	0	0	0	0	0	1	1	3	2	0	0	2	2	1	1	1	1	1
24	0	0	0	0	0	0	1	1	0	0	0	0	0	0	0	0	0	0	0	0	0	1	1	0	2	2	1	1	1	1	0	0	0	0	0	0	1	1	3	3	0	0	3	3	1	1	0	0	1
25	1	1	0	0	0	0	1	1	0	0	1	0	0	0	0	0	0	0	1	1	0	0	0	0	3	2	8	8	8	8	8	8	8	8	8	8	8	8	3	2	0	9	3	3	0	0	0	0	0
26	0	0	0	0	0	0	1	1	0	0	0	0	0	0	0	0	0	0	0	0	0	1	1	1	2	2	1	1	1	1	8	8	8	8	8	8	8	8	1	1	0	0	1	1	0	0	1	0	0
27	1	1	0	0	0	0	0	0	1	0	0	0	0	0	0	0	1	1	1	1	0	0	0	0	2	2	1	1	1	1	0	0	0	0	0	0	1	1	2	2	1	1	2	2	0	0	1	1	0
28	1	1	0	0	0	0	1	0	0	0	0	0	0	0	1	1	0	0	1	1	0	0	0	0	2	2	1	1	1	1	0	0	0	0	0	0	1	1	3	3	1	1	2	3	1	0	1	1	0
29	1	1	0	0	0	0	0	0	0	0	0	0	0	0	0	0	0	0	1	1	0	0	0	0	1	1	1	1	1	1	0	0	0	0	0	0	1	1	3	3	1	1	3	3	1	1	1	1	0
30	1	1	0	0	0	0	0	0	0	0	0	0	1	1	0	0	0	0	0	0	0	0	0	0	2	2	1	1	1	1	0	0	0	0	0	0	1	1	3	3	1	1	3	3	1	1	0	0	0
31	1	1	0	0	0	0	0	0	0	0	0	0	1	1	1	0	0	0	0	0	0	0	0	0	2	2	1	1	1	1	0	0	0	0	0	0	1	1	3	3	0	1	4	4	1	1	0	0	0
32	1	1	0	0	0	0	1	0	0	0	0	0	0	0	0	0	1	1	1	1	0	0	0	0	3	4	8	8	8	8	8	8	8	8	8	8	8	8	2	2	1	1	2	2	1	1	0	1	1
33	1	1	0	0	0	0	0	0	0	0	0	0	0	0	0	0	0	0	1	1	0	0	0	0	4	9	8	9	8	9	8	9	8	9	8	9	8	9	3	3	1	0	3	3	1	1	1	1	0
34	1	1	0	0	0	0	0	0	0	0	0	0	0	0	0	0	0	0	1	1	0	0	0	0	2	2	1	1	1	1	0	0	0	0	0	0	1	1	2	1	1	1	2	1	1	1	0	0	0
35	1	1	0	0	0	0	0	0	0	0	0	0	0	0	0	0	1	1	1	1	0	0	0	0	3	3	1	1	1	1	0	9	0	9	0	9	1	9	4	4	8	8	4	4	0	0	0	0	0
36	1	1	0	0	0	0	0	0	0	0	0	0	0	0	0	0	0	0	1	1	0	0	0	0	3	3	1	1	1	1	0	0	0	0	0	0	1	1	4	3	1	1	4	4	0	1	1	1	0
37	1	1	0	0	0	0	0	0	0	0	0	0	0	0	1	1	0	0	1	1	0	0	0	0	3	3	1	1	1	1	0	0	0	0	0	0	1	1	2	2	1	1	2	3	0	0	1	1	0
38	1	1	0	0	0	0	0	0	0	0	0	0	1	1	1	1	0	0	0	0	0	0	0	0	3	3	1	1	1	9	0	0	0	0	0	0	1	1	3	3	1	1	3	3	0	0	1	1	0
39	1	1	0	0	0	0	1	1	0	0	0	0	0	0	0	0	0	0	1	1	1	1	0	0	2	2	1	1	1	1	0	0	0	0	0	0	1	1	2	2	0	0	2	1	0	0	0	0	1
40	1	1	0	0	0	0	0	0	0	0	0	0	0	0	1	1	0	0	1	1	0	0	0	0	3	3	1	1	1	1	0	0	0	0	0	0	1	1	4	4	1	1	3	4	1	1	0	0	0
41	0	0	0	0	0	0	1	1	0	0	0	0	0	0	0	0	0	0	1	1	0	0	0	0	1	1	1	1	1	9	1	1	0	0	0	0	0	0	1	1	0	0	1	1	0	0	0	0	0
42	1	9	0	9	0	9	0	9	0	9	0	9	0	0	0	0	0	0	1	1	1	1	0	0	3	3	1	1	1	1	1	1	0	0	0	0	0	0	3	3	1	1	3	3	0	0	1	1	0
43	0	0	0	0	0	0	1	1	1	1	0	0	0	0	0	0	1	0	0	0	1	1	0	0	2	3	1	1	1	1	1	1	0	0	0	0	0	0	3	3	1	1	4	3	0	0	1	1	0
44	0	0	0	0	0	0	1	1	0	0	0	0	0	0	0	0	0	0	0	0	0	0	1	1	2	2	1	1	1	1	1	1	0	0	0	0	0	0	4	4	1	1	2	2	0	0	0	0	0
45	0	0	0	0	0	0	1	1	0	0	0	0	0	0	0	0	0	0	1	1	0	0	0	0	2	2	1	1	1	1	1	1	0	0	0	0	0	0	2	2	1	1	2	2	0	0	1	1	1
46	0	9	0	9	0	9	1	9	1	9	0	9	0	0	0	0	0	0	0	0	0	0	1	1	1	1	1	1	1	1	0	0	0	0	0	0	1	1	1	1	0	0	1	1	0	0	0	0	0
47	1	1	0	0	0	0	0	0	0	0	0	0	1	1	0	0	1	1	0	0	0	0	0	0	3	3	8	1	8	5	8	0	8	0	8	0	8	1	3	3	1	1	3	3	0	1	0	0	0
48	1	1	0	0	0	0	0	0	1	0	0	0	1	0	0	0	0	0	1	1	0	0	0	0	2	2	1	1	5	5	0	0	0	0	0	0	1	1	4	3	1	1	3	3	0	0	1	1	1
49	0	0	0	0	0	0	1	1	0	0	0	0	0	0	0	0	1	1	0	0	0	1	0	0	1	1	1	1	5	5	0	0	0	0	0	0	1	1	2	2	1	1	1	2	0	0	0	0	1
50	1	1	0	0	0	0	0	0	0	0	0	0	0	0	0	0	1	1	0	0	0	0	0	0	2	2	1	1	5	5	0	0	0	0	0	0	1	1	4	4	1	1	4	4	0	0	0	0	1
51	1	1	0	0	0	0	0	0	0	0	0	0	0	1	1	1	1	1	1	1	0	0	0	0	3	3	1	1	5	5	0	0	0	0	0	0	1	1	3	3	1	1	2	3	1	0	0	0	1
52	1	1	0	0	0	0	1	1	1	0	0	0	0	0	0	0	0	0	1	1	0	0	0	0	2	2	1	1	1	1	1	0	0	0	0	0	0	1	3	2	0	0	2	2	0	0	1	1	1
53	1	1	0	0	0	0	0	0	0	0	0	0	0	0	0	0	0	0	1	1	0	0	0	0	2	9	1	9	1	9	1	9	0	9	0	9	0	9	3	3	1	1	3	3	0	0	1	1	0
54	1	1	0	0	0	0	0	0	0	0	0	0	0	0	0	0	0	0	1	1	0	0	0	0	2	2	1	1	1	1	0	0	0	0	0	0	1	1	3	3	1	1	3	3	1	0	0	1	0
55	1	1	0	0	0	0	0	0	0	0	0	0	0	0	0	0	0	0	1	1	0	0	0	0	1	1	1	1	1	1	1	0	0	1	0	0	0	0	3	3	1	1	3	3	1	0	1	1	0
56	1	1	0	0	0	0	0	0	1	0	0	0	0	0	0	0	0	1	1	0	0	0	0	0	2	2	1	1	1	1	0	0	0	0	0	0	1	1	3	3	1	1	3	3	1	1	1	1	0
57	1	1	0	0	0	0	1	1	0	0	0	0	0	0	0	0	0	0	1	1	0	0	0	0	1	1	1	1	2	1	0	0	0	0	0	0	1	1	2	2	0	0	2	2	1	1	0	0	1
58	0	1	0	0	0	0	1	1	1	0	0	0	0	0	0	0	0	0	1	1	1	0	0	0	1	1	1	1	2	1	0	0	0	0	0	0	1	1	3	3	1	1	2	2	0	0	1	1	1
59	1	1	0	0	0	0	0	0	0	0	0	0	0	0	0	0	0	0	1	1	0	0	0	0	3	2	1	1	1	1	0	0	0	0	0	0	1	1	3	3	0	0	2	2	1	0	1	1	0
60	1	1	0	0	0	0	0	0	0	0	0	0	0	0	0	0	0	0	1	1	0	0	0	0	2	2	1	1	2	1	0	0	0	0	0	0	1	1	4	4	1	1	4	4	0	0	0	0	0
61	1	1	0	0	0	0	0	0	0	0	0	0	1	1	1	1	0	0	1	1	0	0	0	0	2	2	1	1	2	2	0	0	0	0	0	0	1	1	4	3	1	1	3	3	0	0	1	1	0
62	1	1	0	0	0	0	0	0	0	0	0	0	1	1	0	0	0	0	0	0	0	0	0	0	3	3	8	8	8	8	8	8	8	8	8	8	8	8	3	3	1	1	4	3	1	1	1	0	1
63	1	0	0	0	0	0	0	1	0	0	0	0	0	1	1	0	1	1	0	0	0	0	0	0	2	9	8	9	8	9	8	9	8	9	8	9	8	9	2	2	1	1	1	2	0	0	1	1	0
64	1	1	0	0	0	0	0	0	0	0	0	0	1	1	0	0	0	0	0	0	0	0	0	0	3	9	8	9	8	9	8	9	8	9	8	9	8	9	3	3	1	0	4	4	0	0	0	0	1
65	1	1	0	0	1	1	0	0	0	0	0	0	1	1	0	0	0	0	0	0	0	0	0	0	3	3	8	8	8	8	8	8	8	8	8	8	8	8	3	3	0	0	4	4	1	1	0	0	0
66	1	1	0	0	0	0	0	0	0	0	0	0	1	1	0	0	0	0	0	0	0	0	0	0	3	3	8	8	8	8	8	8	8	8	8	8	8	8	3	3	0	0	4	4	1	1	0	0	0
67	0	0	1	1	0	0	0	0	0	0	0	0	0	1	1	0	0	0	0	0	0	0	0	0	2	2	1	2	2	3	0	1	0	0	0	0	1	0	3	3	0	9	3	3	1	0	0	0	0
68	1	1	0	0	0	0	0	0	0	0	0	0	0	1	1	0	1	0	0	0	0	0	0	0	2	2	1	2	2	3	0	1	0	0	0	0	1	0	2	2	0	0	1	2	0	1	1	0	0
69	1	1	0	0	0	0	0	0	0	0	0	0	1	1	0	0	1	0	0	0	0	0	0	0	2	2	1	9	2	9	0	0	0	0	0	0	1	1	3	3	0	0	4	4	1	1	0	0	0
70	1	1	0	0	0	0	0	0	0	0	0	0	0	0	0	0	1	1	0	1	0	0	0	0	2	2	1	1	1	1	0	0	0	0	0	0	1	1	3	3	1	1	4	3	1	1	1	1	0
71	1	1	0	0	0	0	0	1	0	0	0	0	0	0	0	0	1	1	0	0	0	0	0	0	1	1	1	1	1	1	0	0	0	0	0	0	1	1	1	1	1	0	1	1	1	1	1	1	0
72	1	1	0	0	0	0	0	0	0	0	0	0	0	0	0	0	0	1	1	0	0	0	0	0	2	2	1	1	1	1	0	0	0	0	0	0	1	1	3	3	1	1	3	3	1	1	0	0	0
73	1	1	0	0	0	0	0	0	0	0	0	0	0	0	0	0	1	1	0	0	0	0	0	0	3	9	8	9	8	9	8	9	8	9	8	9	8	9	3	3	1	1	3	3	1	1	1	1	0
74	1	1	0	0	0	0	0	1	0	1	0	0	0	0	0	0	1	1	0	1	0	0	0	0	3	9	8	9	8	9	8	9	8	9	8	9	8	9	3	3	1	1	3	3	1	1	0	0	0
75	1	1	0	0	0	0	0	0	0	1	0	0	0	0	0	0	0	0	1	1	0	0	0	0	1	1	2	2	2	2	0	0	0	0	0	0	1	1	2	2	1	1	3	2	0	1	1	0	1
76	1	1	0	0	0	0	0	0	0	1	0	0	0	0	0	0	0	0	1	1	0	0	0	0	1	1	2	2	2	2	0	0	0	0	0	0	1	1	3	3	1	1	2	2	0	0	1	1	0
77	1	1	1	1	0	0	1	1	0	0	0	0	0	0	0	0	0	0	1	1	0	0	0	0	2	2	1	1	2	2	0	0	0	0	0	0	1	1	2	2	0	0	1	1	0	0	0	0	1
78	1	1	0	0	0	0	0	0	0	0	0	0	0	0	0	0	1	1	0	0	0	0	0	0	2	2	1	1	2	2	0	0	0	0	0	0	1	1	3	3	1	1	4	3	1	1	0	0	1
79	1	1	0	0	0	0	0	1	0	0	0	0	0	0	0	0	1	1	1	1	0	0	0	0	3	9	8	9	8	9	8	9	8	9	8	9	8	9	3	3	1	1	3	3	1	1	0	0	0
80	0	0	0	0	0	0	0	0	1	1	1	1	0	0	0	0	0	0	0	0	0	0	1	1	1	1	1	1	1	1	0	1	0	1	0	0	1	0	2	2	0	0	1	1	0	0	0	0	1
81	1	1	0	0	0	0	0	0	0	0	0	0	0	0	0	0	0	0	1	1	0	0	0	0	2	2	1	1	1	1	0	0	0	0	0	0	1	1	3	3	0	0	3	3	1	1	1	1	1
82	1	1	0	0	0	0	0	0	0	0	0	0	0	0	0	0	0	0	1	1	0	0	0	0	2	1	1	1	1	1	0	0	0	0	0	0	1	1	3	3	1	0	2	3	0	1	1	1	0
83	1	0	0	0	0	0	0	1	0	0	0	0	0	9	0	9	0	9	1	9	0	9	0	9	1	2	1	1	1	1	0	0	0	0	0	0	1	1	2	2	0	0	3	2	1	1	1	1	0
84	0	0	0	0	0	0	1	1	0	0	0	0	0	0	0	0	0	0	0	0	0	0	1	1	2	1	1	1	1	1	0	0	0	0	0	0	1	1	2	2	0	0	2	1	1	0	1	0	1
85	0	1	0	0	0	0	1	0	0	0	0	0	0	0	0	1	0	0	0	1	0	0	1	0	1	2	1	1	1	1	0	0	0	0	0	0	1	1	2	3	0	1	1	3	0	1	0	0	0
86	1	1	0	0	0	0	0	0	0	0	0	0	0	0	1	0	0	0	1	1	0	0	0	0	2	1	1	1	1	1	0	0	0	0	0	0	1	1	3	2	1	0	4	1	1	0	0	1	0
87	1	1	0	0	0	0	0	0	0	0	0	0	0	0	0	0	1	0	1	1	0	0	0	0	1	2	1	1	1	1	0	0	0	0	0	0	1	1	2	3	0	1	1	9	0	0	1	1	0
88	1	1	0	0	0	0	0	0	0	0	0	0	0	1	0	0	0	1	1	0	0	0	0	0	2	3	1	1	1	1	0	0	0	0	0	0	1	1	3	4	1	1	3	4	0	0	1	0	0
89	1	1	0	0	0	0	0	0	0	0	0	0	1	0	0	0	1	1	0	0	0	0	0	0	3	3	1	1	1	1	0	1	0	1	0	0	1	0	4	3	1	0	4	2	0	0	0	1	0
90	1	1	0	0	0	0	0	1	0	0	0	0	0	0	0	0	1	1	0	0	0	0	0	0	3	3	1	1	1	1	1	1	1	1	0	0	0	0	3	4	0	1	3	3	0	0	1	0	0
91	0	1	0	0	0	0	1	1	0	0	0	0	0	0	0	0	0	1	1	0	0	0	0	0	3	3	1	1	1	1	1	1	1	1	0	0	0	0	4	4	1	1	3	3	0	0	0	0	0
92	1	9	0	9	0	9	0	9	0	9	0	9	0	0	0	0	1	1	0	1	0	0	0	0	2	2	1	1	1	1	0	1	0	1	0	0	1	0	4	3	1	1	3	3	0	0	0	0	0
93	1	1	0	0	0	0	0	0	1	1	0	0	1	1	0	0	0	0	0	0	0	0	0	0	1	1	1	1	1	1	1	1	1	1	0	0	0	0	3	3	1	1	3	3	0	0	0	0	1
94	1	1	0	0	0	0	0	0	0	0	0	0	1	1	0	0	1	1	0	1	0	0	0	0	1	2	9	9	9	9	0	1	1	0	0	0	0	0	3	3	1	1	3	3	0	0	1	0	0
95	1	1	0	0	0	0	0	0	0	1	0	0	1	1	0	0	1	1	0	0	0	0	0	0	1	1	9	9	9	9	0	0	1	1	0	0	0	0	3	3	1	1	3	3	1	1	0	0	0
96	1	1	0	0	0	0	0	0	0	0	0	0	0	0	0	0	0	0	1	1	0	0	0	0	3	3	8	1	8	1	8	1	8	0	8	0	8	0	3	3	0	1	2	2	0	0	1	1	0
97	0	1	0	0	0	0	0	0	1	0	0	0	0	0	0	0	1	1	0	0	0	0	0	0	3	3	8	1	8	1	8	1	8	0	8	0	8	0	3	2	1	1	2	3	0	0	1	1	0
98	1	1	0	0	0	0	0	0	0	0	0	0	0	0	0	0	0	0	1	1	0	0	0	0	3	3	1	1	1	1	1	1	0	0	0	0	0	0	3	3	1	1	3	3	0	0	1	1	0
99	1	1	0	0	0	0	1	1	0	0	0	0	0	0	0	0	0	0	1	1	0	0	0	0	1	1	1	1	1	1	0	1	0	0	0	0	1	0	2	3	0	1	2	2	0	0	1	1	0
100	1	1	0	0	0	0	1	1	0	0	0	0	0	0	0	0	0	0	1	1	0	0	0	0	2	2	1	1	1	1	0	9	0	9	0	9	1	9	3	3	1	1	2	2	1	1	0	0	0
[truncated: 591 more columns]

## Sheet: Parks
Park Nr.	J1AusgeschildertAuditor1	J1AusgeschildertAuditor2	J2OeffnungAuditor1	J2OeffnungAuditor2	J3ZugangAuditor1	J3ZugangAuditor2	J4GehwegAuditor1	J4GehwegAuditor2	J4RadwegAuditor1	J4RadwegAuditor2	J4FahrradstaenderAuditor1	J4FahrradstaenderAuditor2	J4ParkplaetzeAuditor1	J4ParkplaetzeAuditor2	J4HaltestelleAuditor1	J4HaltestelleAuditor2	J5NameAuditor1	J5NameAuditor2	J5OeffnungszeitenAuditor1	J5OeffnungszeitenAuditor2	J5RegelnAuditor1	J5RegelnAuditor2	J5LageplanAuditor1	J5LageplanAuditor2	J5KontaktdatenAuditor1	J5KontaktdatenAuditor2	J5VeranstaltungenAuditor1	J5VeranstaltungenAuditor2	J5SonstigesAuditor1	J5SonstigesAuditor2	J5KeineAuditor1	J5KeineAuditor2	J6BeleuchtungAuditor1	J6BeleuchtungAuditor2	J6GraffitiAuditor1	J6GraffitiAuditor2	J6VandalismusAuditor1	J6VandalismusAuditor2	J6MuellAuditor1	J6MuellAuditor2	J6GepflegtAuditor1	J6GepflegtAuditor2	J6PersonenAuditor1	J6PersonenAuditor2	J6GangsAuditor1	J6GangsAuditor2	J6VerkehrAuditor1	J6VerkehrAuditor2	J6LaermAuditor1
1	0	0	1	1	1	1	1	1	1	1	0	0	1	0	1	1	1	1	0	0	1	1	0	0	0	0	0	0	1	1	0	0	1	1	0	1	0	0	0	0	1	1	1	1	0	0	1	2	2
2	0	0	1	1	1	1	1	1	1	1	1	1	1	1	1	1	0	0	0	0	1	1	0	0	0	0	0	0	1	1	0	0	1	1	0	0	0	0	0	0	1	1	1	1	0	0	1	3	1
3	0	0	1	1	1	2	1	1	0	0	0	0	1	0	1	1	0	0	0	0	0	0	0	0	0	0	0	0	0	0	1	1	1	0	0	0	0	0	1	1	1	1	1	1	0	0	2	2	2
4	0	0	1	1	1	2	1	1	1	1	0	0	1	0	1	1	0	0	0	0	0	0	0	0	0	0	0	0	0	0	1	1	1	2	0	0	0	0	0	0	1	1	1	1	0	0	2	1	2
5	0	0	1	1	1	1	1	1	0	0	1	1	1	1	0	0	0	0	0	0	1	0	0	0	0	0	0	0	0	0	0	1	1	1	1	1	0	0	1	0	1	1	1	1	0	0	3	2	3
6	1	9	1	1	2	1	1	1	1	1	0	1	1	1	1	1	1	1	0	0	0	0	1	0	0	0	0	0	1	1	0	0	1	1	1	0	0	0	0	0	1	1	1	1	1	1	1	1	1
7	0	0	1	1	1	1	1	1	0	0	0	0	1	1	1	1	0	0	0	0	1	1	0	0	0	0	0	0	1	0	0	0	1	1	0	0	0	0	0	0	1	1	1	1	0	0	2	2	2
8	0	0	1	1	1	2	1	1	0	0	0	0	1	0	0	0	0	9	0	9	1	9	0	9	0	9	0	9	0	9	0	9	2	9	0	0	0	9	0	9	1	9	0	9	0	9	3	9	3
9	1	1	2	3	1	1	1	1	0	0	0	0	0	0	0	1	1	1	1	1	0	1	1	1	1	1	0	0	0	0	0	0	1	1	0	0	0	0	0	0	1	1	1	0	0	0	2	2	2
10	0	1	1	1	2	1	1	1	1	1	0	0	1	0	1	0	0	1	0	0	0	1	0	0	0	0	0	0	0	0	1	0	1	1	0	0	0	0	0	0	1	1	1	1	0	0	2	1	2
11	0	0	1	1	1	1	1	1	1	1	0	0	1	0	0	0	0	0	0	0	0	0	0	0	0	0	0	0	0	0	1	1	1	1	0	0	0	0	0	0	0	1	1	1	0	0	2	3	1
12	0	0	1	1	2	1	1	1	0	0	0	0	1	1	0	0	0	0	0	0	1	0	0	0	0	0	0	0	0	0	0	1	2	2	0	0	0	0	0	0	1	1	1	0	0	0	3	3	3
13	1	1	2	2	2	2	1	1	1	1	1	1	1	1	1	1	1	1	1	1	1	1	1	1	0	0	0	0	0	0	0	0	1	1	0	0	0	0	0	0	1	1	1	0	0	0	1	3	2
14	1	1	2	2	1	1	1	1	1	1	1	1	1	1	1	1	1	1	1	1	1	1	0	0	0	0	0	0	0	0	0	0	1	1	0	0	0	0	0	0	1	1	1	1	0	0	1	3	2
15	0	1	1	1	1	1	1	1	1	1	0	1	0	1	1	1	0	0	0	0	0	0	0	0	0	0	0	0	0	0	1	1	1	1	0	0	0	0	0	0	1	1	1	1	0	0	1	2	2
[truncated: 171 more columns]

## Sheet: Playgrounds
Playground Nr.	K1GehwegAuditor1	K1GehwegAuditor2	K1RadwegAuditor1	K1RadwegAuditor2	K1FahrradstaenderAuditor1	K1FahrradstaenderAuditor2	K1ParkplaetzeAuditor1	K1ParkplaetzeAuditor2	K1HaltestelleAuditor1	K1HaltestelleAuditor2	K2OeffnungszeitenAuditor1	K2OeffnungszeitenAuditor2	K2RegelnAuditor1	K2RegelnAuditor2	K2RegelnAlterAuditor1	K2RegelnAlterAuditor2	K2RegelnHundeAuditor1	K2RegelnHundeAuditor2	K2RegelnBallspielAuditor1	K2RegelnBallspielAuditor2	K2RegelnSonstigeAuditor1	K2RegelnSonstigeAuditor2	K2KontaktdatenAuditor1	K2KontaktdatenAuditor2	K2SonstigesAuditor1	K2SonstigesAuditor2	K2KeineAuditor1	K2KeineAuditor2	K3BabySchaukelAuditor1	K3BabySchaukelAuditor2	K3SchaukelAuditor1	K3SchaukelAuditor2	K3RutscheAuditor1	K3RutscheAuditor2	K3KlettergeruestAuditor1	K3KlettergeruestAuditor2	K3WippeAuditor1	K3WippeAuditor2	K3KarussellAuditor1	K3KarussellAuditor2	K3SonstigeAuditor1	K3SonstigeAuditor2	K4KreativAuditor1	K4KreativAuditor2	K5Unter5Auditor1	K5Unter5Auditor2	K5Bis12Auditor1	K5Bis12Auditor2	K5Ueber12Auditor1
1	1	1	0	0	0	0	0	0	0	0	0	0	0	8	8	8	8	8	8	8	8	8	0	0	1	1	0	0	0	0	0	0	1	1	1	1	0	0	0	0	1	1	1	1	1	1	1	1	0
2	1	1	1	1	1	0	1	1	0	0	0	0	0	0	8	8	8	0	8	8	8	8	0	0	0	0	1	1	1	1	1	1	1	1	0	0	1	1	1	1	1	1	1	1	1	1	1	1	1
3	1	1	0	1	0	0	1	1	0	0	0	0	1	1	0	0	1	1	0	0	1	1	0	0	0	0	0	0	0	0	1	1	0	0	0	0	1	1	1	1	1	1	1	1	1	1	1	0	1
4	0	1	0	0	0	0	0	0	0	0	0	0	1	1	0	0	1	1	0	0	1	1	1	1	0	0	0	0	0	0	0	0	1	1	1	1	0	0	0	0	1	1	1	0	1	1	1	1	1
5	1	1	0	0	0	0	0	0	0	0	0	0	1	1	0	0	1	1	0	0	1	1	1	1	0	0	0	0	1	1	1	1	0	0	0	0	0	0	0	0	1	1	1	0	1	1	0	0	0
6	1	1	1	1	0	0	1	0	1	1	0	0	1	1	0	0	1	1	0	0	1	1	1	1	0	0	0	0	1	1	1	1	1	1	0	0	0	0	0	0	1	1	1	1	1	1	1	0	0
7	1	1	1	1	0	0	1	1	0	1	0	0	1	1	0	0	1	1	0	0	1	1	1	1	0	0	0	0	0	0	0	1	1	1	1	1	0	0	0	0	1	1	0	0	1	0	1	1	0
8	1	1	0	0	1	1	1	1	0	0	0	9	1	9	0	9	1	9	0	9	0	9	0	9	0	9	0	9	0	0	1	1	1	1	1	1	0	1	0	0	1	1	0	0	0	1	1	1	1
9	1	1	0	0	0	0	0	1	1	1	0	0	1	1	0	0	1	1	0	0	0	0	0	0	0	0	0	0	0	0	1	1	1	1	0	0	0	0	0	0	1	0	1	0	1	1	1	1	1
10	1	1	0	0	0	0	1	1	0	0	0	0	1	1	0	0	1	1	0	0	1	1	1	1	0	0	0	0	1	0	1	1	1	1	1	1	0	0	0	0	1	0	1	1	1	1	1	1	0
11	1	1	1	1	0	0	0	1	0	0	0	0	0	0	8	8	8	8	8	8	8	8	0	0	0	0	1	1	0	0	0	0	0	0	0	0	1	1	0	0	1	1	0	0	1	1	1	1	1
12	1	1	1	0	0	0	0	1	1	1	0	0	1	1	0	0	1	1	0	0	1	1	1	1	0	0	0	0	1	1	1	1	1	1	1	1	0	0	0	0	1	1	1	1	1	1	1	1	1
13	1	1	0	0	1	1	0	0	0	0	1	1	1	1	1	1	1	1	1	1	1	1	0	0	0	0	0	0	0	0	1	1	1	1	1	1	0	0	1	1	1	1	1	1	1	1	1	1	1
14	1	1	1	0	1	1	1	1	1	1	1	1	1	1	0	0	1	1	0	0	1	1	0	0	0	1	0	0	1	1	1	1	1	1	1	1	0	0	1	0	1	1	1	1	1	1	1	1	1
15	1	1	1	1	0	0	1	1	1	1	0	8	1	8	0	8	1	8	0	8	1	8	1	8	0	8	0	1	1	1	1	1	1	1	1	1	1	1	0	0	1	1	1	1	1	1	1	1	0
16	1	1	1	1	1	1	1	1	1	1	0	0	1	1	0	0	1	1	0	0	1	1	1	1	0	0	0	0	1	1	1	1	1	1	1	1	1	1	1	1	1	1	1	1	1	1	1	1	0
17	1	1	1	1	0	0	0	1	1	1	1	1	1	1	1	1	1	1	0	0	1	1	1	1	0	0	0	0	1	1	1	1	1	1	1	1	0	0	1	1	1	1	0	1	1	1	1	1	1
18	1	1	0	0	0	0	1	0	0	0	1	1	1	1	1	1	1	1	0	0	1	1	1	1	0	1	0	0	0	0	0	0	1	1	1	1	0	0	1	1	1	1	0	0	1	1	1	1	0
19	1	1	0	0	0	0	0	0	0	0	0	0	1	1	0	0	1	1	0	0	1	0	0	0	0	0	0	0	0	0	0	0	0	0	0	0	0	0	0	0	1	1	1	1	1	1	1	1	0
20	1	1	1	1	0	0	1	0	0	0	0	0	1	1	1	1	1	1	1	1	0	0	0	0	0	0	0	0	1	1	1	1	1	1	1	1	1	1	1	1	1	1	1	1	1	1	1	1	0
21	1	1	0	0	0	0	0	0	1	1	0	0	1	1	0	0	1	1	0	0	1	1	1	1	0	0	0	0	0	0	0	0	0	0	0	0	1	1	0	0	1	1	0	0	1	1	0	1	0
22	1	1	0	0	0	0	0	0	0	0	0	0	1	1	0	0	1	1	0	0	1	1	1	1	0	0	0	0	1	1	1	1	1	1	1	1	0	0	1	0	1	1	1	1	1	1	1	1	0
23	1	1	0	0	0	0	0	0	0	0	0	0	1	1	0	0	1	1	0	0	1	1	1	1	0	0	0	0	0	0	0	0	0	0	0	1	0	0	0	0	1	1	0	0	1	1	1	0	0
[truncated: 81 more columns]
